# Supplementary material for: Carbyne-Enriched Carbon Coatings on Silicon Chips as Biosensing Surfaces with Stable-over-Time Biomolecule Binding Capacity
Source: Nanomaterials (Basel). 2025 Sep 9;15(18):1384. doi: 10.3390/nano15181384 (PMC12472631; doi:10.3390/nano15181384)
Supplement: Supplementary file 1 [file nanomaterials-15-01384-s001.zip]

Archive with 1 entries (1 files):
- nanomaterials-3845548-supplementary.pdf
